# Supplementary material for: Inter-locus as well as intra-locus heterogeneity in LINE-1 promoter methylation in common human cancers suggests selective demethylation pressure at specific CpGs
Source: Clin Epigenetics. 2015 Mar 1;7(1):17. doi: 10.1186/s13148-015-0051-y (PMC4367886; doi:10.1186/s13148-015-0051-y)
Supplement: Additional file 1: — Table sequence and primer information. [file 13148_2015_51_MOESM1_ESM.xlsx]

## Sheet: Blatt1
Region	Repeat type	Repeat Chromosomal Location (hg18)	Primers		Sequence (5´> 3)	5´-Start position (hg18)	Primer length (bp)	Product size (bp)	Annealing temp. °C	Position relative to gene(s)
Autosomal
C2Hs	L1Hs	197478557-197484588	PCR	L1C2 F	TAT TGT TGT ATT AGA TAT TTA AGA GT	chr2: 197,478,422	26	539	54	intragenic
				L1C2 R	tca aac tac tat act aac aat caa	chr2: 197,478,960	24			Gen: PGAP1
				L1C2 R(nest)	ctt ccc aaa taa aac aat acc t	chr2: 197,478,762	22	341	54	Intron
			Pyro	L1C2 Pyro	tag gga gtg tta gat agt ggg	chr2: 197,478,674	21
C6Hs	L1Hs	113131641-113137673	PCR	L1C6 F	GTT GTA TGT TAT AAG ATG TAT ATT T	chr6: 113,131,512	25	530	54	intergenic
				L1C6 R	aac tac tat act aac aat caa taa a	chr6: 113,132,041	25			between
				L1C6 R(nest)	ctt ccc aaa taa aac aat acc t	chr6: 113,131,846	22	335	54	RFPL4B/MARCKS
			Pyro	L1C6 Pyro	tag gga gtg tta gat agt ggg	chr6: 113,131,758	21
C10Hs	L1Hs	87105243-87111274	PCR	L1C10 F	TAT AGA ATG ATT ATT AAA AGT TGT A	chr10: 87,105,153	25	506	54	intergenic
				L1C10 R	tac aat tta atc tca aac tac tat	chr10: 87,105,658	24			between
				L1C10 R(nest)	ctt ccc aaa taa aac aat acc t	chr10: 87,105,448	22	296	54	KIAA1128/GRID1
			Pyro	L1C10 Sn1	agg agt taa gat ggt	chr10: 87,105,249	15
C11Hs	L1Hs	94809029-94815058	PCR	L1C11 F	TTA AGG TTA AAT AGA TTG TTA AGT T	chr11: 94,808,901	25	530	54	intergenic
				L1C11 R	tca aac tac tat act aac aat caa	chr11: 94,809,430	24			between
				L1C11 R(nest)	ctt ccc aaa taa aac aat acc t	chr11: 94,809,232	22	332	54	SESN3/FAM76B
			SIRPH	L1C11 Sn1	agg agt taa gat ggt	chr11: 94,809,034	15
				L1C11 Sn2	tag gga gtg tta gat agt ggg	chr11: 94,809,144	21
C20Hs	L1Hs	11561428-11567452	PCR	L1C20 F	TTG GTA AAT TTT AGA TAA TGT T	chr20: 11,561,296	22	484	47	intergenic
				L1C20 R	tct aaa cca aat ata aaa tat aat	chr20: 11,561,779	24			between
				L1C20 F(nest)	AAA GTT ATA TTT GTA TAT TTA TTG	chr20: 11,561,344	24	284	48	JAG1/BTBD3
				L1C20 R(nest)	tcc caa ata aaa caa tac ct	chr20: 11,561,627	20
			SIRPH	L1C20 Sn1	agg agt taa gat ggt	chr20: 11,561,430	15
				L1C20 Sn2	tag gga gtg tta gat agt ggg	chr20: 11,561,541	21
X-linked
L1X1	L1Hs	154309381-154315413	PCR	L1X1 F	ttg agt tag gtg tgg gat ata gtt	chrX: 154,315,061	24	504	52	intragenic
				L1X1 R	CTA CTA ATT TCT CTA CAA TAA	chrX: 154,315,564	25			TMLHE
				L1X1 F(nest)	ttt att gtt tgg tat ttt tta gt	chrX: 154,315,278	23	194	47
				L1X1 R(nest)	AAA TAT CCT TAA TAT ATA AAA TAC	chrX: 154,315,471	24
			Pyro	L1X1 Pyro	gga aat gta gaa att att	chrX: 154,315,324	18
L1X3	L1Hs	11485025-11491056	PCR	L1X3 F	GTA AAA TTT TTT GAG GAA TAA TGT T	chrX: 11,484,942	25	672	50	intergenic
				L1X3 R	act act atc ttt tta ttt atc tat a	chrX: 11,485,613	25			ARHGAP6/MSL3L1
				L1X3 F(nest)	TTT TGT TTT TTG AAT TAA GTA AAT T	chrX: 11,484,974	25	453	48
				L1X3 R(nest)	aaa cta cta tac taa caa tca a	chrX: 11,485,425	22
			Pyro	L1X3 Pyro	tag gga gtg tta gat agt	chrX: 11,485,142	18
L1X4	L1Hs	118351313-118357338	PCR	L1X4 F	ttt tag att gtt gtg tta gta att	chrX: 118,356,938	24	506	51	intragenic
				L1X4 R	TTC ACA CCA AAA AAA TTC AAT AAA C	chrX: 118,357,443	25			SLC25A43
				L1X4 F(nest)	agt tag gtg tgg gat ata gtt	chrX: 118,356,992	21	392	52
				L1X4 R(nest)	AAC ATT CTT ATC CTC AAA AAC TA	chrX: 118,357,383	23
			SIRPH	L1X4 Sn1	tta ggt gag gta atg ttt	chrX: 118,357,142	18
				L1X4 Sn2	tat ttt tta gtg aga tga att	chrX: 118,357,218	21
L1X5	L1Hs	26092191-26098220	PCR	L1X5 F	ttt tgt tta ttt aag taa gtt tg	chrX: 26,097,746	23	585	48	intergenic
				L1X5 R	TCT TTA CTA AAT TCA CTA TTT AA	chrX: 26,098,220	23			MAGEB6/MAGEB10
				L1X5 F(nest)	att tta gat tgt tgt gtt agt aat t	chrX: 26,097,818	25	440	51
				L1X5 R(nest)	CTT TAA AAT ATC TAC TTA ACT TTA ATA	chrX: 26,098,256	27
			SIRPH	L1X5 Sn1	tta ggt gag gta atg ttt	chrX: 26,098,023	18
L1X6	L1Hs	146440798-146446877	PCR	L1X6 F	TTG TAG AAA AGA TTG TTG TAT AAT	chrX: 146,440,723	24	434	54	intergenic
				L1X6 R	cct cta aac caa ata taa aat ata	chrX: 146,441,156	24			SLITRK2/FMR1
			SIRPH	L1X6 Sn1	aat agg aat agt tt	chrX: 146,440,822	14
				L1X6 Sn2	gta ttt tta ttt gag gta t	chrX: 146,440,883	19
L1X8	L1Hs	56605338-56611370	PCR	L1X8 F	GTT TGT AGT ATT AAA TAG GGT AAT T	chrX: 56,605,312	25	506	54	intergenic
				L1X8 R	ctt tat tta cct aaa caa acc taa a	chrX: 56,605,817	25			UBQLN2/Centromer
			SIRPH	L1X8 Sn1	aat agg aat agt tt	chrX: 56,605,362	14
				L1X8 Sn2	gta ttt tta ttt gag gta t	chrX: 56,605,423	19
Expression analysis
Gene/Region		Sequence		Primer	Sequence 5' to 3'	Bases (NCBI/hg19)
LINE-1 5'		LINE-1_Hs consensus		LINE1_5'_for	GTACCGGGTTCATCTCACTAGG	100-121
		LINE-1_Hs consensus		LINE1_5'_rev	TGTGGGATATAGTCTCGTGGTG	324-345
LINE-1 3'		LINE-1_Hs consensus		LINE1_3'_for	GGGAATTGAACAATGAGATCAC	5,807-5.828
		LINE-1_Hs consensus		LINE1_3'_rev	TATACATGTGCCATGCTGGTG	5,945-5,965
LINE-1 C2		chromosome 2		LINE-1_C2_for	AAACCTCCAAGAAATATGGGT	197,771,649-197,771,669
		chromosome 2		LINE-1_C2_rev	GGTTCCATTCTCCACATCTC	197,771,714-197,771,733
LINE-1 C11		chromosome 11		LINE-1_C11_for	GGAGCTGGCACCATTCCTTCAG	95,172,822-95,172,843
		chromosome 11		LINE-1_C11_rev	TCTCTTTTTTGGTTGTGTGTCTGC	95,172,926-95,172,949
LINE-1 X4		chromosome X		LINE-1_X4_for	AGGAAATAAAAGAGGAGACAAATG	118,571,082-118,571,105
		chromosome X		LINE-1_X4_rev	CTTAGGATTGACTTGGCAATG	118,570,893-118,570,913
TBP		NM_003194.4		TBP_for	ACAACAGCCTGCCACCTTA	290-308
		NM_003194.4		TBP_rev	GAATAGGCTGTGGGGTCAGT	390-409
