# Supplementary material for: Inter-locus as well as intra-locus heterogeneity in LINE-1 promoter methylation in common human cancers suggests selective demethylation pressure at specific CpGs
Source: Clin Epigenetics. 2015 Mar 1;7(1):17. doi: 10.1186/s13148-015-0051-y (PMC4367886; doi:10.1186/s13148-015-0051-y)
Supplement: Additional file 7: — Correlation of clinical characteristics and methylation levels. [file 13148_2015_51_MOESM7_ESM.xlsx]

## Sheet: Bladder
	Bladder
	Males
	Age (a)		TNM clas. (b)	Lymph Node State (c)	Distant Metastasis (c)	Tumor Grade (c)
	p	rho	p	p	p	p
L1C2	0.265665	-0.286065	0.7689	0.1182	0.4881	0.0166
L1C6	0.055524	-0.472393	0.354	0.8851	0.4884	0.7105
L1C10	0.241029	-0.300614	0.7689	0.6134	0.7528	0.414
L1C11	0.0475359	-0.518784	0.5796	0.9425	ND	1
L1C20	0.877378	-0.0404908	0.5762	0.3706	0.7528	0.3301
L1X1	0.897642	0.0337631	0.8514	0.4273	0.9497	0.3539
L1X3	0.451077	-0.254545	0.765	0.279	0.497	0.6286
L1X4a	0.125803	-0.386126	0.9872	ND	1	0.6286
L1X4b	0.0925184	-0.420859	0.9936	0.9425	0.9498	0.1063
L1X5a	0.906964	0.0306749	0.4155	0.3481	0.6592	0.3301
L1X5b	0.659356	-0.115337	0.354	0.9425	0.6592	0.3301
L1X6a	0.919418	-0.028597	0.537	0.3481	0.9425	0.0727
L1X6b	0.660143	-0.119205	0.7838	ND	0.5905	0.0485
L1X8	0.862503	-0.0470935	0.4352	ND	0.5905	0.9333
Ave	0.172065	-0.347239	0.4352	0.8286	0.7528	0.0336
SN8	0.453031	-0.195092	0.6939	0.6134	0.5708	0.0503
SN9	0.279017	-0.278528	0.4815	0.8286	0.5708	0.0336
	a: Nonparametric Sprearman correlation
	b: Kruskal-Wallis test
	c: Mann Whitney test

## Sheet: Colon
	Colon
	Age (a)				T (a)				N (a)				M (a)				V (a)				L (a)				Perineural Spread (b)	G (a)				Stage (a)				Num. Removed nodes (a)				Histology (b)	TUBOVILLOUS ADENOMA (b)	Location (c)
	Male		Female		Male		Female		Male		Female		Male		Female		Male		Female		Male		Female		Male	Male		Female		Male		Female		Male		Female		Male	Female	Male	Female
	p	rho	p	rho	p	rho	p	rho	p	rho	p	rho	p	rho	p	rho	p	rho	p	rho	p	rho	p	rho	p	p	rho	p	rho	p	rho	p	rho	p	rho	p	rho	p	p	p	p
L1C2	0.114179	-0.504566	0.536409	0.251501	0.614656	0.167119	0.036756	0.750939	0.817929	-0.0755497	ND	ND	0.65381	0.149744	0.299206	0.412393	0.860333	-0.0578667	0.500794	0.281718	0.65381	0.149744	0.752034	0.125988	0.8548	0.924139	0.0323485	0.0107143	0.845154	0.418129	0.273382	0.840129	0.0824786	0.752034	0.143715	0.00549127	0.790384	0.9185	0.1143	0.1284	0.9394
L1C6	0.0173802	0.644628	ND	ND	0.816268	-0.0715709	0.976786	0.0250313	0.554145	-0.180937	0.881994	-0.0629941	0.108947	-0.465475	0.299206	-0.412393	0.637562	-0.144536	0.326835	0.394405	0.290684	-0.317369	ND	ND	0.5672	0.576418	-0.171018	0.703323	0.169031	0.126699	-0.445918	0.500794	-0.288675	0.326835	0.407193	0.884719	-0.0446971	0.6116	0.8857	0.4463	0.0771
L1C10	0.398169	0.256198	0.536409	0.263478	0.823974	0.0685253	0.427877	0.325407	0.81953	-0.0702812	0.664583	0.188982	0.0514347	-0.550106	0.536409	-0.247436	0.840675	-0.0619441	0.881994	-0.0563436	0.290684	-0.317369	0.359871	0.377964	0.7748	0.576418	-0.171018	0.881994	0.0563436	0.130847	-0.441616	0.427877	0.329914	0.664583	-0.19162	0.924218	-0.0293325	0.3974	0.4857	0.7396	0.3456
L1C11	0.183555	-0.393398	0.444444	0.342356	0.9764	0.00912415	0.594841	-0.243256	0.28244	-0.322551	0.2	-0.548049	1	0	0.166667	-0.612372	0.16141	-0.412393	0.78254	-0.144338	0.32646	-0.295804	0.497619	-0.316228	0.7308	0.751115	-0.09759	0.713095	0.158114	0.780199	-0.0859109	0.138889	-0.617535	0.78254	-0.14415	0.703049	0.117169	0.2867	0.8571	0.8038	0.1801
L1C20	0.0562284	0.596812	0.793006	0.119763	0.386337	-0.289341	0.00724206	0.876096	ND	ND	0.26746	0.440959	0.137529	-0.478091	0.840129	-0.0824786	ND	ND	0.196627	0.507092	0.371335	-0.298807	0.0961806	0.629941	1	0.860333	-0.0645497	0.11498	0.61978	0.145713	-0.474365	0.216171	0.494872	0.326835	0.407193	0.468403	-0.246578	0.6303	0.0571	0.6144	0.3679
L1X1	0.729847	0.106207	0.536409	0.259036	0.122993	0.449842	0.500794	-0.276998	0.0849937	0.495642	0.11498	-0.602038	0.108394	0.466117	0.299206	0.41487	0.946546	0.0206765	0.793006	-0.113364	0.0108701	0.677989	0.359871	-0.380234	0.0378	0.0896976	0.489296	0.881994	0.056682	0.0426017	0.568576	0.216171	-0.497844	0.196627	-0.518072	0.0623942	0.530112	0.4456	0.8846	0.6727	0.7327
L1X3	0.330407	0.345454	0.444444	0.360375	0.46973	-0.26131	0.444444	-0.336817	0.166283	-0.473725	0.353571	-0.434659	1	0	ND	ND	0.0734265	-0.591864	0.353571	-0.433013	0.607316	-0.189934	0.497619	-0.316228	0.6667	1	0	0.78254	-0.144338	0.733007	-0.120772	0.497619	-0.316228	0.0662698	-0.75	0.247471	-0.407766	0.6667	1	0.5414	0.4852
L1X4a	0.615307	0.154058	0.582143	0.227549	0.968536	0.0121655	0.389385	0.350438	0.770988	0.0895974	0.664583	0.188982	0.258581	-0.338062	0.299206	-0.412393	0.499128	0.206197	0.500794	0.281718	0.679824	0.126773	0.752034	-0.125988	0.8357	0.421814	0.243975	0.326835	0.394405	0.992592	0.0028637	0.703323	-0.164957	0.536409	0.251501	0.204649	0.376613	0.0769	0.3429	0.0939	0.1054
L1X4b	0.94303	0.0220386	0.934871	0.0301205	0.886094	-0.0441607	0.243056	-0.465861	0.715279	-0.112151	0.840129	-0.0950586	0.679405	-0.126948	0.132292	-0.580818	0.637562	0.144536	0.793006	-0.113364	0.836788	0.0634738	0.359871	-0.380234	0.7748	0.110058	0.464191	0.389385	-0.340092	0.826852	0.0673895	0.299206	-0.41487	0.881994	-0.060241	0.42365	0.24304	0.4984	0.5614	0.2137	0.1675
L1X5a	0.475075	0.217631	1	-0.0285714	0.431481	-0.239077	0.355556	-0.470792	0.700708	-0.118132	0.919444	-0.0617213	0.363079	0.275053	0.802778	0.130931	0.030592	-0.598793	1	0	0.444156	0.232737	1	0	0.7748	0.632745	-0.146587	0.0583333	-0.828079	0.439319	0.235146	1	0	0.802778	0.142857	0.716276	0.111743	0.9326	0.4	0.3727	0.3425
L1X5b	0.527912	0.192837	0.881994	-0.0598813	0.109833	-0.464449	0.389385	-0.350438	0.0476274	-0.557764	0.664583	-0.188982	0.679405	-0.126948	0.151141	-0.57735	0.303104	-0.309721	0.196627	-0.507092	0.363079	-0.275053	0.752034	-0.125988	0.1156	0.576418	-0.171018	0.703323	-0.169031	0.580559	-0.169191	0.703323	-0.164957	0.461806	-0.311383	0.568337	-0.174598	0.6116	0.3429	0.6685	0.7788
L1X6a	0.782983	-0.0912281	0.934871	-0.0361446	ND	ND	0.664583	0.188862	0.308488	-0.317888	0.664583	0.190117	0.354539	-0.294307	0.536409	0.248922	0.354539	-0.294307	0.793006	-0.113364	0.0590525	-0.564288	0.427877	0.316862	0.3709	0.0794343	-0.530548	ND	ND	0.0936476	-0.508917	0.26746	0.435613	0.427877	-0.325301	0.000944861	-0.844778	0.4046	0.5614	0.2416	0.1564
L1X6b	0.65381	-0.154898	0.151141	-0.562884	0.20216	-0.416847	0.752034	0.125157	0.903251	-0.0392327	0.461806	0.31497	ND	ND	0.299206	0.412393	0.73453	-0.11547	0.703323	0.169031	0.860333	0.0597614	0.0961806	0.629941	0.9273	0.434825	-0.258199	0.881994	-0.0563436	0.967308	-0.0189746	0.0830853	0.659829	0.840129	0.0838338	0.0562284	-0.601596	0.9212	0.8857	0.6197	0.0771
L1X8	0.41687	0.255692	0.536409	0.263478	0.813589	0.0763381	0.359871	-0.37547	0.404188	0.264443	0.461806	-0.31497	0.391163	0.269309	0.536409	0.247436	0.766437	-0.0965609	0.500794	-0.281718	0.513713	0.204837	ND	ND	0.3434	0.800385	-0.0836242	0.196627	-0.507092	0.619183	0.161355	0.934871	-0.0412393	0.11498	-0.610789	0.200954	-0.395798	0.8636	0.8857	0.135	0.3679
Ave	0.39884	-0.255846	0.299206	0.419169	0.634154	-0.145986	ND	ND	0.316539	-0.301644	0.461806	-0.31497	0.488349	-0.211289	0.299206	-0.412393	0.338801	-0.288675	0.703323	-0.169031	0.40324	-0.253546	0.752034	-0.125988	0.7308	0.633218	-0.146385	0.703323	0.169031	0.607327	-0.157503	0.427877	-0.329914	0.326835	-0.395217	0.913544	-0.0334767	0.9371	0.6857	0.7717	0.1353
SN8	0.0477574	-0.615036	0.840129	-0.0838338	0.495327	-0.230492	0.840129	0.100125	0.27305	-0.362902	0.664583	-0.188982	ND	ND	0.536409	0.247436	0.154576	-0.46188	0.326835	-0.394405	0.595046	-0.179284	0.752034	-0.125988	0.6485	0.434825	-0.258199	0.326835	0.394405	0.967308	-0.0189746	ND	ND	0.359871	-0.371264	0.355967	0.30313	0.6303	1	0.7127	0.4083
SN9	0.0144001	-0.728931	0.752034	-0.143715	0.965755	0.0147122	0.359871	0.37547	0.946204	0.0245204	0.881994	-0.0629941	0.860333	0.0597614	0.299206	0.412393	0.860333	-0.057735	0.881994	-0.0563436	0.73453	0.119523	0.752034	-0.125988	0.7879	0.860333	-0.0645497	0.0458333	0.732467	0.576535	0.185002	ND	ND	0.840129	-0.0958101	0.107249	0.512989	0.9212	0.4857	0.5678	0.7788
	a: Nonparametric Sprearman correlation
	b: Mann Whitney test
	c: Kruskal-Wallis test

## Sheet: Pancreas
	Pancreas
	Age (a)				N (a)				V (a)				L (a)				Perineural Spread (b)		G (a)				Stage (a)				Num. Removed nodes (a)				INVASION INTO PERIPANCREATIC TISSUE (b)
	Male		Female		Male		Female		Male		Female		Male		Female		Male	Female	Male		Female		Male		Female		Male		Female		Male	Female
	p	rho	p	rho	p	rho	p	rho	p	rho	p	rho	p	rho	p	rho	p	p	p	rho	p	rho	p	rho	p	rho	p	rho	p	rho	p	p
L1C2	0.1618	-0.510465	0.809981	0.092051	0.911618	0.0519719	0.809981	-0.0912871	0.291193	0.391345	ND	ND	0.911618	0.0519719	0.809981	-0.0912871	ND	0.381	0.436624	-0.291692	0.613404	-0.193649	ND	ND	ND	ND	0.1938	0.478831	0.107997	0.583333	1	0.0952
L1C6	0.243056	-0.476191	0.462991	-0.283333	0.536409	0.247436	ND	ND	0.881994	-0.0563436	ND	ND	0.536409	0.247436	ND	ND	ND	0.5476	0.703323	-0.151211	0.551709	0.223607	0.427877	0.327327	0.462991	0.273861	0.619097	-0.204834	0.809981	0.092051	0.8571	0.7143
L1C10	0.436624	-0.3	0.536409	0.251501	0.809981	0.10351	0.326835	-0.394405	0.358581	0.34641	ND	ND	0.809981	0.10351	0.326835	-0.394405	ND	0.7857	0.00607363	-0.839146	0.664583	-0.178704	0.809981	-0.0912871	0.151141	-0.57735	0.743541	0.126592	0.0458333	0.738095	0.8571	0.1429
L1C11	0.839682	-0.107143	0.785023	-0.103659	ND	ND	0.513475	-0.228615	0.0880952	-0.721688	0.682089	-0.142567	ND	ND	0.513475	-0.228615	ND	0.7317	0.78254	-0.133631	0.583658	-0.191387	0.78254	0.133631	0.632142	-0.174608	0.138889	-0.636469	0.232537	-0.420732	0.381	0.7484
L1C20	0.976786	-0.0119763	0.743541	-0.136181	0.840129	0.082974	0.64364	0.185695	0.793006	0.113364	0.147525	-0.528498	0.840129	0.082974	0.64364	0.185695	ND	0.358	0.26746	-0.449442	0.493331	-0.262613	0.793006	0.109764	ND	ND	0.703323	0.163639	0.1618	-0.508548	0.5024	0.2373
L1X1	0.249917	0.43699	0.98157	0.0168067	0.0503197	0.678492	0.33626	0.366679	0.843182	0.0873334	0.580941	0.217414	0.0503197	0.678492	0.33626	0.366679	ND	0.1539	0.385323	-0.325472	0.436624	0.291692	ND	ND	0.269582	-0.412514	0.358581	-0.344684	0.385323	0.334731	0.2976	0.1948
L1X3	0.95	0.1	0.036756	0.761905	0.516667	0.353553	ND	ND	0.35	0.57735	0.619097	0.218218	0.516667	0.353553	ND	ND	ND	0.5714	0.783333	0.210818	0.840129	0.0962251	ND	ND	0.536409	-0.247436	0.35	0.6	0.359871	0.380952	ND	1
L1X4a	0.138889	-0.642857	0.560276	-0.212767	ND	ND	0.607316	0.189934	0.138889	0.632455	0.144027	0.497468	ND	ND	0.607316	0.189934	ND	0.1167	0.78254	0.133631	0.513475	0.236863	ND	ND	0.247471	-0.406181	0.266667	0.49099	0.26316	0.38906	ND	0.0381
L1X4b	0.147525	-0.527201	0.249917	0.43515	0.33626	-0.363803	0.64364	-0.182574	0.1938	-0.478311	0.493331	0.259808	0.33626	-0.363803	0.64364	-0.182574	ND	0.7143	0.948391	-0.0324102	ND	ND	ND	ND	0.132777	-0.547723	0.462991	-0.275434	0.0138283	0.8	0.7954	0.0952
L1X5a	0.582143	0.227549	0.229817	0.443518	ND	ND	0.33626	-0.365148	0.151141	-0.56682	ND	ND	ND	ND	0.33626	-0.365148	ND	0.5476	0.752034	0.131376	0.613404	-0.193649	0.500794	0.274411	0.743541	-0.136931	0.170982	-0.551525	0.1938	0.483333	0.7374	0.5476
L1X5b	0.243056	0.476191	0.64364	-0.175734	0.151141	0.57735	0.64364	-0.182574	0.881994	0.0563436	0.843182	0.0866025	0.151141	0.57735	0.64364	-0.182574	ND	0.9048	0.26746	0.453632	0.0665619	-0.645497	0.170982	0.545545	0.269582	0.410792	0.326835	-0.397619	0.775628	0.116667	0.2857	0.7143
L1X6a	0.840129	-0.0958101	0.0217758	0.80241	0.299206	-0.41487	ND	ND	0.389385	-0.340092	0.881994	0.0548821	0.299206	-0.41487	ND	ND	ND	0.6528	0.500794	0.290409	0.11498	0.622305	0.619097	-0.219528	0.427877	-0.331896	0.299206	0.418189	0.582143	0.227549	0.2405	1
L1X6b	0.934871	-0.0476191	0.000396825	0.97619	0.151141	-0.57735	0.752034	-0.125988	0.0107143	-0.845154	0.793006	0.109109	0.151141	-0.57735	0.752034	-0.125988	ND	0.7857	0.703323	-0.151211	0.26746	0.453632	0.26746	-0.436436	0.536409	-0.247436	0.793006	-0.108442	0.427877	0.333333	0.0714	0.8571
L1X8	0.793006	-0.107786	0.911618	0.0418414	0.703323	-0.165948	0.33626	0.365148	0.793006	0.113364	0.0857253	0.606218	0.703323	-0.165948	0.33626	0.365148	ND	0.1667	0.170982	0.532416	0.229817	0.451848	0.703323	0.164646	0.462991	-0.273861	0.151141	0.563647	0.00607363	0.85	1	0.0476
Ave	0.385323	-0.333333	0.2182	0.431613	0.809981	-0.10351	0.758931	-0.113961	0.358581	-0.34641	0.427082	0.284268	0.809981	-0.10351	0.758931	-0.113961	ND	0.5167	ND	ND	0.46973	0.263181	0.64364	0.182574	0.123102	-0.522233	0.580941	-0.219427	0.232537	0.413376	0.381	0.0667
SN8	0.493331	-0.266667	0.113854	0.534957	ND	ND	0.758931	-0.113961	0.64364	-0.173205	0.560276	-0.213201	ND	ND	0.758931	-0.113961	ND	1	0.880093	0.0645497	0.733007	0.125011	0.809981	0.0912871	0.865144	-0.0580259	0.291193	-0.388217	0.312895	-0.358664	0.7143	0.9143
SN9	0.580941	-0.216667	0.2182	0.425534	0.809981	-0.10351	0.918376	0.0379869	0.358581	-0.34641	0.312895	-0.355334	0.809981	-0.10351	0.918376	0.0379869	ND	1	0.613404	0.193649	0.656714	0.164488	0.64364	0.182574	0.865144	0.0580259	0.1938	-0.481051	0.144027	-0.498483	0.381	0.9143
	a: Nonparametric Sprearman correlation
	b: Mann Whitney test

## Sheet: Prostate
	Prostate
	Males
	Age (a)		TNM clas. (b)	Lymph Node State (b)	Gleason sum (a)
	p	rho	p	p	p	rho
L1C2	0.0750748	0.41781	0.4807	0.071	0.0362937	0.496035
L1C6	0.344868	-0.222895	0.8939	0.0259	0.0606053	-0.438153
L1C10	0.516679	-0.163554	0.5149	0.0384	0.0266653	-0.535711
L1C11	0.0199146	-0.542861	0.9156	0.5211	0.584811	-0.142703
L1C20	0.969737	-0.00906692	0.1305	0.4066	0.552859	-0.145292
L1X1	0.899654	0.0301302	0.9286	0.1583	0.363087	-0.221063
L1X3	0.981299	0.0061539	0.9182	0.7771	0.897201	-0.0351401
L1X4a	0.462087	0.174407	0.8286	0.0362	0.973451	-0.0081911
L1X4b	0.909438	-0.0271803	0.8286	0.0972	1	0
L1X5a	0.0791852	0.401664	0.0266	0.6005	0.348851	0.22753
L1X5b	0.201374	0.298341	0.083	0.7269	0.749999	0.0783048
L1X6a	0.219037	-0.287497	0.5632	0.1901	0.0600105	-0.439064
L1X6b	0.16591	-0.331277	0.4062	0.1791	0.128618	-0.371876
L1X8	0.229311	0.281452	0.5338	0.1376	0.208221	0.302426
Ave	0.987398	0.00377504	0.7618	0.7934	0.691655	-0.097383
SN8	0.903192	-0.0299298	0.2766	0.0296	0.0688118	-0.438359
SN9	0.42354	-0.195069	0.2107	0.0063	0.0411786	-0.485346
	a: Nonparametric Sprearman correlation
	b: Mann Whitney test

## Sheet: Stomach
	Stomach
	Age (a)				T (a)				N (a)				M (a)				V (a)				L (a)				Perineural Spread (b)		G (a)				Stage (a)				Num. Removed nodes (a)				Corr Pos Lymph. Meta (a)				Histology (b)		HER2 receptor (b)
	Male		Female		Male		Female		Male		Female		Male		Female		Male		Female		Male		Female		Male	Female	Male		Female		Male		Female		Male		Female		Male		Female		Male	Female	Male	Female
	p	rho	p	rho	p	rho	p	rho	p	rho	p	rho	p	rho	p	rho	p	rho	p	rho	p	rho	p	rho	p	p	p	rho	p	rho	p	rho	p	rho	p	rho	p	rho	p	rho	p	rho	p	p	p	p
L1C2	0.946204	0.0230437	0.107997	0.577411	0.595046	0.183466	0.3125	-0.378489	0.673116	0.14161	0.120574	-0.561249	0.503396	0.223607	0.580941	-0.20702	0.536797	-0.057735	ND	ND	0.581818	0.223607	0.015873	-0.69282	0.5152	0.0635	0.224892	0.398981	0.293651	0.293651	0.905195	0.0421741	0.283069	-0.351364	0.619031	0.168565	0.868309	-0.0585779	0.301655	0.341687	0.0488095	-0.644087	0.1775	0.7143	0.6494	0.619
L1C6	0.161609	0.43112	0.0760362	0.635989	0.920974	-0.0339306	0.1938	-0.478091	0.68316	-0.130276	0.132777	-0.543431	0.41687	-0.2591	0.0760362	-0.621059	0.699134	0	ND	ND	0.181818	0	0.0634921	-0.519615	0.3434	0.1905	0.121573	0.473065	0.761905	0.761905	0.509408	-0.173701	0.0476191	-0.632455	0.598864	0.168422	0.155467	0.518833	0.872736	0.0526319	0.174339	-0.452602	0.048	1	0.8983	0.7619
L1C10	0.127507	-0.467275	0.269582	-0.408544	0.457294	-0.237931	0.98157	-0.020261	0.319404	0.309947	0.880093	-0.054366	0.0488816	0.583997	0.580941	0.210559	0.623377	0	ND	ND	0.515151	0.22711	0.571429	-0.088083	0.9116	0.9206	0.325469	0.305979	0.396825	0.396825	0.401905	0.264634	0.868783	0.0714742	0.679697	-0.130053	0.902447	-0.0340453	0.121496	0.47276	0.960979	0.026558	0.452	0.369	0.4199	0.9048
L1C11	0.236622	-0.386232	0.132292	0.586837	0.0608909	0.584194	0.703323	-0.164957	0.0402487	0.632612	0.703323	-0.154303	0.65381	0.149071	0.216171	-0.503953	0.428571	0.288675	ND	ND	0.0363636	0.67082	0.342857	-0.218218	0.1091	0.6571	0.398485	0.282206	0.214286	0.214286	0.0586147	0.594763	0.363095	-0.333562	0.220123	0.401831	0.717163	0.155691	0.0420833	0.630144	0.603571	-0.152204	0.8424	0.25	0.4156	0.6429
L1C20	0.817079	0.0743392	0.229817	-0.443518	0.991026	-0.00755336	0.3125	0.378489	0.246411	0.360699	0.743541	-0.124722	0.834618	-0.0648886	ND	ND	0.0584416	0.580381	ND	ND	0.151515	0.486664	0.904762	0.0866025	0.1149	0.8254	0.58759	0.171647	0.396825	0.396825	0.733997	0.108754	0.521164	0.245955	0.347405	0.295255	0.427557	-0.29289	0.0864085	0.518454	0.755027	-0.0783349	0.7866	0.4762	0.8528	0.7619
L1X1	0.732948	-0.106952	0.043254	-0.68777	0.973891	0.0133121	0.948391	0.0301329	0.95596	-0.021905	0.98157	0.0179678	0.404188	-0.261395	0.677745	-0.156575	0.506494	0.219187	ND	ND	0.333333	0.130697	0.619048	-0.0436667	0.2475	0.9524	0.435714	0.246143	0.563492	0.563492	0.787886	-0.021905	0.708995	-0.0797241	0.19414	0.401776	0.719797	0.139242	0.632806	0.152215	0.83254	0.0833847	0.7866	0.6786	0.6147	0.119
L1X3	0.783333	-0.2	0.1618	-0.510465	0.683333	0.316228	0.948391	0.0298807	0.233333	0.632455	0.911618	0.0445435	ND	ND	0.809981	0.10351	0.4	0.707107	ND	ND	0.8	0	0.730159	0	0.2	1	0.466667	0.527046	0.0634921	0.0634921	0.333333	0.579751	0.846032	0.0790569	0.433333	0.46169	0.241027	-0.426782	0.35	0.6	0.863095	0.0696311	0.6	0.0476	ND	0.5476
L1X4a	0.451077	0.256299	0.919444	0.0579771	0.182568	-0.432166	0.713889	0.169031	0.946204	0.0281161	1	-0.0308607	0.65381	-0.149071	1	0	0.0822511	0.57735	ND	ND	0	-0.447214	1	0.09759	0.4121	0.9	0.778182	-0.0385257	0.666667	0.666667	0.615642	-0.13217	0.777778	0.147122	0.657105	0.150687	0.472222	-0.347863	0.832608	0.0730601	1	0.0303588	0.9004	ND	0.9004	0.4
L1X4b	0.785023	-0.103661	0.269582	-0.410045	1	0.00657952	0.809981	-0.0996024	0.0489787	0.644065	0.358581	0.338531	0.123102	0.522233	0.809981	0.10351	0.0555556	0.661495	ND	ND	0.266667	0	0.555556	0.259808	0.1143	0.5238	0.752381	0.13484	0.785714	0.785714	0.160794	0.483088	0.865079	-0.0175682	0.938682	-0.0243907	0.588172	0.209207	0.0572994	0.628061	0.271429	0.409083	0.8016	0.7619	0.4762	0.2619
L1X5a	0.451077	-0.251722	0.948391	-0.0251048	0.286222	-0.353852	0.291193	0.39841	0.163496	-0.450647	0.33626	0.365257	0.371335	-0.298142	ND	ND	0.125541	-0.34641	ND	ND	0	0.2	0.904762	0.0866025	0.4156	1	0.21241	-0.323669	0.373016	0.373016	0.264387	-0.330424	0.459788	0.281091	0.853935	-0.0592257	0.374702	-0.326363	0.178753	-0.432803	0.34246	0.356859	0.3152	0.2381	0.2468	1
L1X5b	0.573147	-0.180538	0.389385	-0.349398	0.973891	-0.01133	0.752034	-0.145204	0.0936476	0.509329	0.299206	-0.426883	ND	ND	0.196627	-0.506979	0.0865801	0.532016	ND	ND	0.121212	0.519108	0.171429	-0.384175	0.25	0.3714	0.828427	-0.00746289	0.738095	0.738095	0.549163	0.190319	0.277381	-0.379065	0.439502	0.244289	0.502976	0.277108	0.0254065	0.650265	0.217857	-0.427455	0.8409	0.9643	0.4199	0.3214
L1X6a	0.313186	-0.331056	0.299206	-0.431146	0.182568	0.429696	0.359871	-0.373383	0.121732	0.501403	0.299206	-0.411921	0.224952	0.4	0.359871	-0.380234	0.329004	-0.173205	ND	ND	0.145454	0.521749	0.285714	-0.28341	0.2468	0.5	0.265801	0.365994	0.416667	0.416667	0.052381	0.607188	0.194048	-0.459849	0.570253	-0.187217	0.399603	0.347312	0.178056	0.438361	0.232143	-0.454065	1	0.4286	1	0.0893
L1X6b	0.95596	-0.0212026	0.177662	-0.502096	0.192767	0.403398	0.580941	0.209165	0.134005	0.459584	0.948391	0.0267261	ND	ND	0.580941	-0.20702	0.393939	0.289683	ND	ND	0.181818	0.453425	0.555556	0.259808	0.5593	0.5238	0.408442	0.260744	0.611111	0.611111	0.138023	0.455965	0.953439	0.0263523	0.97803	-0.00701759	0.973435	0.0167365	0.205716	0.392985	0.914947	0.0435194	0.7424	0.7619	0.5714	0.5476
L1X8	0.266667	-0.486506	0.333333	-0.866025	ND	ND	ND	ND	0.0880952	0.699234	1	0	ND	ND	0.333333	0.866025	0.857143	0	ND	ND	0.380952	0.474342	0.666667	0	0.381	ND	0.7	-0.115727	ND	ND	0.314286	0.46291	0.666667	0.866025	0.426191	-0.342356	0.3333	-0.866025	0.143651	0.630656	1	-0.5	0.2286	ND	0.5714	ND
Ave	0.527959	-0.197891	0.212522	-0.468623	0.938839	0.0263905	0.880093	0.0697217	0.218343	0.38359	0.358581	-0.338531	0.68316	0.12955	0.410081	-0.31053	0.24026	0.386244	ND	ND	0.272727	0.38865	0.285714	-0.259808	0.0732	0.5952	0.300649	0.324068	0.0952381	0.0952381	0.357886	0.289502	0.665079	-0.114193	0.590578	0.171931	0.470756	-0.267785	0.0839161	0.52281	0.355159	-0.304636	0.8207	0.1667	1	0.5476
SN8	0.543064	-0.190823	0.613404	0.19247	0.920974	0.0301606	0.64364	-0.179284	0.168896	0.423396	ND	ND	0.209711	0.38865	0.809981	-0.10351	0.699134	0	ND	ND	0.272727	0.38865	0.730159	0	0.9773	1	0.134993	0.458165	0.0793651	0.0793651	0.409978	0.260552	0.583598	-0.158114	0.91649	0.0350879	0.973435	-0.00836827	0.0334673	0.624565	0.824603	0.0870388	0.1465	0.0952	0.1797	0.7619
SN9	0.41687	-0.254431	0.249917	0.43515	0.378914	0.275215	0.580941	0.219125	0.0839387	0.524722	0.1938	0.48107	0.0488816	0.582975	0.809981	-0.10351	0.699134	0	ND	ND	0.0606061	0.582975	0.412698	0.34641	0.6313	0.3968	0.00966811	0.730084	0.587302	0.587302	0.10619	0.492153	0.758201	0.122978	0.907667	0.0385967	0.886828	-0.0502097	0.015506	0.691232	0.201455	0.47001	0.048	0.4762	0.3874	0.619
	a: Nonparametric Sprearman correlation
	b: Mann Whitney test
