# Supplementary material for: Inter-locus as well as intra-locus heterogeneity in LINE-1 promoter methylation in common human cancers suggests selective demethylation pressure at specific CpGs
Source: Clin Epigenetics. 2015 Mar 1;7(1):17. doi: 10.1186/s13148-015-0051-y (PMC4367886; doi:10.1186/s13148-015-0051-y)
Supplement: Additional file 17: — Clinical characteristics of the tumor samples for the (A) bladder, (B) colon, (C) pancreas, (D) prostate, and (E) stomach. [file 13148_2015_51_MOESM17_ESM.xlsx]

## Sheet: A) Bladder
	Supplementary table 1: The clinical characteristics of the tumor samples
	A) Bladder
	ID	Sex	Age	TNM clas.	Lymph Node State	Distant metastases	Tumor Grade	Histology
1	BT2	male	66	pT3b	N0	M0	G2	Urothelcarcinom +Plattenepithelca + Adenoca
2	BT3	male	66	pT2a	N0	Mx	G2	Urothelcarcinom
3	BT4	male	52	pT2b	N0	M0	G2	Urothelcarcinom
4	BT13	male	60	pT3a	N0	M0	G3	Urothelcarcinom
5	BT15	male	67	pT3	Nx	Mx	G3	Urothelcarcinom
6	BT99	female	81	pT2b	N0	M0	G3	Urothelcarcinom
7	BT27	male	70	pT2a	N0	Mx	G2	Urothelcarcinom
8	BT31	female	43	pTa	N0	M0	G2	Urothelcarcinom
9	BT37	male	65	pT3a	N2	M0	G3	Urothelcarcinom
10	BT38	female	78	pT3b	N0	M0	G3	Urothelcarcinom
11	BT40	female	53	pT3b	N0	Mx	G3	Urothelcarcinom
12	BT42	male	73	pT4a	N1	M0	G3	Urothelcarcinom
13	BT45	male	64	pT2a	N0	M0	G3	Urothelcarcinom
14	BT60	female	81	pT4a	N0	M0	G4	Urothelcarcinom + Plattenepithelkarzinom
15	BT61	male	65	pT3	N0	Mx	G4	Urothelcarcinom
16	BT67	male	63	pT4a	N0	M0	G3	Urothelcarcinom
17	BT74	male	83	pT3	N0	M0	G3	Urothelcarcinom
18	BT77	male	76	pT4a	N0	M0	G3	Urothelcarcinom
19	BT78	male	64	pT3a	N0	M0	G3	Urothelcarcinom
20	BT82	male	59	pT4a	N0	M0	G3	Urothelcarcinom
21	BT98	male	45	pT4a	N0	M0	G3	Urothelcarcinom
22	BT114	male	65	pT4a	N2	M0	G2	Urothelcarcinom
23	BT128	male	50	pT1	N0	M0	G3	Urothelcarcinom
24	BT132	female	69	pT3a	N2	M0	G2	Urothelcarcinom

## Sheet: B) Colon
	B) Colon
	ID	Gender	Age	T	N	M	V	L	PERINEURAL SPREAD	G	STAGE*	REMOVED LYMPHNODES	POSITIVE L FOR METASTASIS	HISTOLOGY**	TUBOVILLOUS ADENOMA	LOCATION
1	472	male	77	1	0	0	0	0	False	1	1	7	0	INFILTRATING ADENOCARCINOMA	True	SIGMOID COLON
2	462	male	83	3	2A	0	1	1	True	2	3B	14	6	MUCINOUS ADENOCARCINOMA	False	RECTUM
3	461	male	77	4	1A	1	0	1	True	2	4A	15	1	INFILTRATING ADENOCARCINOMA	False	ASCENDENDING COLON
4	463	male	73	4A	2A	1	1	1	True	2	4A	10	5	INFILTRATING ADENOCARCINOMA	False	ASCENDENDING COLON
5	474	female	81	3	0	0	1	1	False	2	2A	14	0	INFILTRATING ADENOCARCINOMA	False	ASCENDENDING COLON
6	467	female	74	1	0	0	0	0	False	1	1	5	0	INFILTRATING ADENOCARCINOMA	True	SIGMOID COLON
7	457	female	67	3	2B	0	1	1	False	2	3C	17	7	INFILTRATING ADENOCARCINOMA	False	ASCENDENDING COLON
8	458	female	69	2	1A	0	0	1	False	1	3A	9	4	INFILTRATING ADENOCARCINOMA	True	RECTUM
9	470	female	56	2	2B	0	1	1	False	1	3B	22	7	INFILTRATING ADENOCARCINOMA	True	SIGMOID COLON
10	466	female	68	3	1C	1	1	1	False	2	3B	14	0	INFILTRATING ADENOCARCINOMA	False	RECTUM
11	452	male	69	3	0	0	1	0	False	2	2A	9	0	INFILTRATING ADENOCARCINOMA	False	RECTUM
12	447	male	59	3	0	0	0	0	False	1	2A	15	0	INFILTRATING ADENOCARCINOMA	False	RECTUM
13	444	female	69	2	0	0	0	0	False	2	1	13	0	INFILTRATING ADENOCARCINOMA	True	SIGMOID COLON
14	456	male	74	3	2	0	1	1	True	2	3B	15	1	MUCINOUS ADENOCARCINOMA	False	RECTUM
15	454	female	72	4A	2A	0	1	1	True	2	3C	19	3	INFILTRATING ADENOCARCINOMA	False	SIGMOID COLON
16	465	male	76	3	0	1	0	1	False	2	4A	22	0	INFILTRATING ADENOCARCINOMA	False	RECTUM
17	443	male	72	4	2	1	1	1	True	2	4A	16	1	INFILTRATING ADENOCARCINOMA	False	RECTUM
18	450	male	53	3	1A	1	0	1	True	2	4A	14	1	INFILTRATING ADENOCARCINOMA	False	ASCENDENDING COLON
19	455	male	62	4A	2A	0	1	1	True	2	3C	15	4	MUCINOUS ADENOCARCINOMA	False	SIGMOID COLON
20	460	male	57	1	0	0	0	0	False	1	1	5	0	INFILTRATING ADENOCARCINOMA	True	SIGMOID COLON
21	445	male	79	3	0	0	0	0	False	2	1	13	0	INFILTRATING ADENOCARCINOMA	False	SIGMOID COLON
	* - according to UICC 2009
	**- WHO classification

## Sheet: C) Pancreas
	C) Pancreas
	ID	Gender	Age	T	N	M	V	L	PERINEURAL SPREAD	G	STAGE*	REMOVED LYMPHNODES	POSITIVE L FOR METASTASIS	HISTOLOGY**	INVASION INTO PERIPANCREATIC TISSUE
1	367	male	65	3	0	0	0	0	True	3	2A	16	0	Adenocarcinoma	False
2	397	male	69	3	1	0	1	1	True	2	2B	12	2	Adenocarcinoma	True
3	389	male	75	3	1	0	0	1	True	2	2B	12	3	Adenocarcinoma	False
4	365	female	66	3	1	0	1	1	True	3	2B	8	1	Adenocarcinoma	False
5	388	female	73	3	0	0	0	0	False	1	2A	11	0	Adenocarcinoma	True
6	396	male	61	3	1	0	1	1	True	1	2B	15	3	Adenocarcinoma	True
7	403	female	67	3	0	0	0	0	False	2	2A	7	0	Adenocarcinoma	True
8	404	female	70	3	1	0	0	1	True	2	2B	6	4	Adenocarcinoma	True
9	400	female	81	3	1	0	1	1	True	3	2B	23	5	Adenocarcinoma	False
10	401	male	68	3	1	0	1	1	False	3	2B	21	2	Adenocarcinoma	True
11	366	female	72	3	1	0	1	1	True	3	2B	17	5	Adenocarcinoma	True
12	412	male	59	3	1	1	1	1	True	2	4	14	2	Adenocarcinoma	True
13	393	male	77	3	1	0	1	1	True	2	2B	21	3	Adenocarcinoma	True
14	391	female	65	3	0	0	1	0	True	1	2A	19	0	Adenocarcinoma	False
15	402	male	71	3	1	0	0	1	True	2	2B	5	1	Adenocarcinoma	True
16	442	female	63	3	1	0	0	1	False	2	2B	16	2	Adenocarcinoma	False
17	430	female	61	3	1	0	1	1	True	2	2B	12	3	Adenocarcinoma	True
18	437	female	78	1	0	0	0	0	False	1	1A	11	0	Adenocarcinoma	False
19	394	female	65	3	1	1	1	1	True	2	4	8	1	Adenocarcinoma	True
20	399	male	66	1	0	0	0	0	False	1	1A	16	0	Adenocarcinoma	False
	* - according to UICC 2009
	**- WHO classification

## Sheet: D) Prostate
	D) Prostate
	ID	Sex	Age	TNM clas.	Lymph Node State	Distant metastases	Gleason individually	Gleason sum
1	p-70 Tu	male	65
2	p-72 Tu	male	65	pT2b	N0	M0	3+2	5
3	p-74 Tu	male	53	pT3a	N0	M0	3+2	5
4	p-89 Tu	male	67	pT2b	N0	M0	2+1	3
5	p-109 Tu	male	66	pT3a	N1	M0	4+5	9
6	p-117 Tu	male	67	pT3b	N0	M0	3+2	5
7	p-121 Tu	male	65	pT2b	N0	M0	3+3	6
8	p-123 Tu	male	57	pT2a	N0	M0	3+2	5
9	p-125 Tu	male	69	pT2b	N0	M0	3+3	6
10	p-127 Tu	male	71	pT2b	N0	M0	3+3	6
11	p-254 Tu	male	58	pT2a	N0	M0	3+3	6
12	p-139 Tu	male	64	pT3b	N1	M0	4+5	9
13	p-145 Tu	male	70	pT4	N1	M0	4+3	7
14	p-153 Tu	male	74	pT3a	N0	M0	3+2	5
15	p-155 Tu	male	55	pT3a	N0	M0	3+2	5
16	p-191 Tu	male	71	pT2b	N0	M0	3+4	7
17	p-205 Tu	male	72	pT3a	N0	M0	4+3	7
18	p-215 Tu	male	58	pT3a	N0	M0	3+4	7
19	p-223 Tu	male	71	pT2b	N0	M0	3+4	7
20	p-232 Tu	male	69	pT2b	N1	M0	3+4	7

## Sheet: E) Stomach
	E) Stomach
	ID	Gender	Age	T	N	M	V	L	PERINEURAL SPREAD	G	STAGE*	REMOVED LYMPHNODES	POSITIVE L FOR METASTASIS	HISTOLOGY**	HER Receptor
1	390	male	72	4A	3	0	1	1	POSITIVE	3	3C	37	33	DIFFUSE ADENOCARCINOMA	POSITIVE
2	464	female	59	2	0	0	1	0	NEGATIVE	2	1B	30	0	INTESTINAL TYPE ADENOCARCINOMA	POSITIVE
3	473	female	69	4A	2	0	1	1	POSITIVE	2	3B	24	3	INTESTINAL TYPE ADENOCARCINOMA	NEGATIVE
4	475	male	52	3	1	0	0	1	NEGATIVE	2	2B	24	1	DIFFUSE ADENOCARCINOMA	NEGATIVE
5	377	male	65	3	3	1	1	1	POSITIVE	3	4	23	15	DIFFUSE ADENOCARCINOMA	POSITIVE
6	378	female	52	2	0	0	1	0	NEGATIVE	3	1B	26	0	DIFFUSE ADENOCARCINOMA	POSITIVE
7	468	female	44	4A	2	1	1	1	POSITIVE	3	4	11	5	DIFFUSE ADENOCARCINOMA	NEGATIVE
8	422	male	78	3	3	0	1	1	POSITIVE	2	3B	18	8	INTESTINAL TYPE ADENOCARCINOMA	NEGATIVE
9	368	male	76	2B	2	0	1	1	POSITIVE	3	2B	22	11	DIFFUSE ADENOCARCINOMA	NEGATIVE
10	375	male	67	2	2	0	1	1	NEGATIVE	1	2B	25	4	INTESTINAL TYPE ADENOCARCINOMA	POSITIVE
11	376	male	72	1B	1	0	0	1	NEGATIVE	1	1B	9	2	INTESTINAL TYPE ADENOCARCINOMA	NEGATIVE
12	383	male	72	2	0	0	1	0	NEGATIVE	1	1B	24	0	INTESTINAL TYPE ADENOCARCINOMA	NEGATIVE
13	406	male	69	3	1	0	0	1	NEGATIVE	2	2B	24	1	DIFFUSE ADENOCARCINOMA	POSITIVE
14	414	male	77	1A	0	0	0	0	NEGATIVE	2	1A	21	0	DIFFUSE ADENOCARCINOMA	POSITIVE
15	382	female	71	4A	3	0	1	1	POSITIVE	3	3C	27	19	DIFFUSE ADENOCARCINOMA	NEGATIVE
16	421	female	67	4B	0	0	1	0	NEGATIVE	3	3B	16	0	DIFFUSE ADENOCARCINOMA	NEGATIVE
17	413	female	67	4A	3	1	1	1	POSITIVE	1	4	16	14	INTESTINAL TYPE ADENOCARCINOMA	NEGATIVE
18	453	male	59	3	2	0	0	1	POSITIVE	2	3A	20	3	INTESTINAL TYPE ADENOCARCINOMA	NEGATIVE
19	471	male	78	3	1	0	0	1	NEGATIVE	3	2B	22	1	DIFFUSE ADENOCARCINOMA	NEGATIVE
20	426	female	82	3	0	0	1	0	NEGATIVE	3	2A	21	0	DIFFUSE ADENOCARCINOMA	NEGATIVE
21	424	female	49	4A	3	0	1	1	POSITIVE	3	3C	23	15	DIFFUSE ADENOCARCINOMA	POSITIVE
22	448	male	65	3	3	1	0	1	NEGATIVE	3	4	19	14	DIFFUSE ADENOCARCINOMA	POSITIVE
	* - according to UICC 2009
	** - Lauren's classification
